# Supplementary material for: High Trunk Truncation as a Potential Sustainable Management Option for Asian Longhorned Beetle on Salix babylonica
Source: Insects. 2024 Apr 16;15(4):278. doi: 10.3390/insects15040278 (PMC11050171; doi:10.3390/insects15040278)
Supplement: Supplementary file 1 [file insects-15-00278-s001.zip]

Archive with 1 entries (1 files):
- insects-2930416-supplementary.pdf
